# Supplementary material for: Pectolinarin Inhibits the Bacterial Biofilm Formation and Thereby Reduces Bacterial Pathogenicity
Source: Antibiotics (Basel). 2022 Apr 29;11(5):598. doi: 10.3390/antibiotics11050598 (PMC9137516; doi:10.3390/antibiotics11050598)
Supplement: Supplementary file 1 [file antibiotics-11-00598-s001.zip]

Archive with 1 entries (1 files):
- antibiotics-1683620-supplementary.pdf
